# Supplementary material for: Cortical involvement determines impairment 30 years after a clinically isolated syndrome
Source: Brain. 2021 Apr 21;144(5):1384–95. doi: 10.1093/brain/awab033 (PMC8219364; doi:10.1093/brain/awab033)
Supplement: awab033_Supplementary_Data [file awab033_supplementary_data.zip]

Archive with 3 entries (2 files):
- awab033_suppl-data/
- awab033_suppl-data/brain-2020-01742-File009.pdf
- awab033_suppl-data/brain-2020-01742-File010.pdf
